# Supplementary material for: In Vitro and In Vivo Drug-Response Profiling Using Patient-Derived High-Grade Glioma
Source: Cancers (Basel). 2023 Jun 22;15(13):3289. doi: 10.3390/cancers15133289 (PMC10339991; doi:10.3390/cancers15133289)
Supplement: Supplementary file 1 [file cancers-15-03289-s001.zip]

Archive with 1 entries (1 files):
- cancers-2408109-supplementary.pdf
